# Supplementary material for: Allelic Variant in the Anti-Müllerian Hormone Gene Leads to Autosomal and Temperature-Dependent Sex Reversal in a Selected Nile Tilapia Line
Source: PLoS One. 2014 Aug 26;9(8):e104795. doi: 10.1371/journal.pone.0104795 (PMC4144872; doi:10.1371/journal.pone.0104795)
Supplement: File S1 — Contains supporting Figures and Tables. Figure S1, Melt curve analysis output from the Lightcycler 480 system for genotypes at amh variant ss831884014. Different genotypes are illustrated using different colours: C/C = green curve, C/G and G/C = blue curve, and G/G = red curve. Homozygeous C/C individuals show a fluorescence peak between 483 and 610 nm wave length at 58°C, whereas homozygeous G/G individuals showed one at 64°C, and heterozygous fish showed two peaks. Table S1, Pedigree and sex ratios of the genetically female population reared at control (28°C) and elevated temperature (36°C) from 10 to 20 dpf. Table S2, Forward and reverse primers tailed with a universal M13 forward or reverse primer for bidirectional sequencing the amh gene in Nile tilapia. Table S3, Fret-primer for allelic variant 1690582 in the Nile tilapia amh gene, anchor and sensor probe sequences and positions on scaffold GL831234.1. Table S4, R2-measure of linkage disequilibrium between four segregating allelic variants in the amh gene of Nile Tilapia. The estimates were derived from a sample 93 temperature-treated Nile tilapia individuals. Table S5, Raw data for the genetically female study population reared at control (28°C) and elevated temperature (36°C) from 10 to 20 dpf. Table S6, Genotypes of four segregating SNPs in the amh gene of 93 individuals derived from three Nile tilapia families. (ZIP) [file pone.0104795.s001.zip]

Archive with 17 entries (16 files):
- Figure_S1.tif
- __MACOSX/
- __MACOSX/._Figure_S1.tif
- Supplementary Figure 1.docx
- __MACOSX/._Supplementary Figure 1.docx
- Supplementary Table 1.xlsx
- __MACOSX/._Supplementary Table 1.xlsx
- Supplementary Table 2.docx
- __MACOSX/._Supplementary Table 2.docx
- Supplementary Table 3.docx
- __MACOSX/._Supplementary Table 3.docx
- Supplementary Table 4.docx
- __MACOSX/._Supplementary Table 4.docx
- Supplementary Table 5.xlsx
- __MACOSX/._Supplementary Table 5.xlsx
- Supplementary Table 6.xls
- __MACOSX/._Supplementary Table 6.xls
