# Supplementary material for: Allelic Variant in the Anti-Müllerian Hormone Gene Leads to Autosomal and Temperature-Dependent Sex Reversal in a Selected Nile Tilapia Line
Source: PLoS One. 2014 Aug 26;9(8):e104795. doi: 10.1371/journal.pone.0104795 (PMC4144872; doi:10.1371/journal.pone.0104795)
Supplement: File S1 — Contains supporting Figures and Tables. Figure S1, Melt curve analysis output from the Lightcycler 480 system for genotypes at amh variant ss831884014. Different genotypes are illustrated using different colours: C/C = green curve, C/G and G/C = blue curve, and G/G = red curve. Homozygeous C/C individuals show a fluorescence peak between 483 and 610 nm wave length at 58°C, whereas homozygeous G/G individuals showed one at 64°C, and heterozygous fish showed two peaks. Table S1, Pedigree and sex ratios of the genetically female population reared at control (28°C) and elevated temperature (36°C) from 10 to 20 dpf. Table S2, Forward and reverse primers tailed with a universal M13 forward or reverse primer for bidirectional sequencing the amh gene in Nile tilapia. Table S3, Fret-primer for allelic variant 1690582 in the Nile tilapia amh gene, anchor and sensor probe sequences and positions on scaffold GL831234.1. Table S4, R2-measure of linkage disequilibrium between four segregating allelic variants in the amh gene of Nile Tilapia. The estimates were derived from a sample 93 temperature-treated Nile tilapia individuals. Table S5, Raw data for the genetically female study population reared at control (28°C) and elevated temperature (36°C) from 10 to 20 dpf. Table S6, Genotypes of four segregating SNPs in the amh gene of 93 individuals derived from three Nile tilapia families. (ZIP) [file pone.0104795.s001.zip › Supplementary Table 1.xlsx]

## Sheet: Blatt1
								phenotypic	assumed
Individual ID	Family ID	treatment	sire id	dam id	% males	n sexed	n genotyped	sex	sex genotype
1	-	28°C	0	0	0	0	1	female	XX
2	-	28°C	0	0	0	0	1	female	XX
3	-	28°C	0	0	0	0	1	female	XX
4	-	36°C	0	0	0	0	1	male	XX
5	-	28°C	0	0	0	0	1	female	XX
6	-	36°C	0	0	0	0	1	male	XX
7	-	36°C	0	0	0	0	1	male	XX
8	-	36°C	0	0	0	0	1	male	XX
9	-	28°C	0	0	0	0	1	female	XX
10	-	28°C	0	0	0	0	1	female	XX
11	-	36°C	0	0	0	0	1	male	XX
12	-	36°C	0	0	0	0	1	male	XX
13	-	36°C	0	0	0	0	1	male	XX
14	-	36°C	0	0	0	0	1	male	XX
15	-	28°C	0	0	0	0	1	female	XX
16	-	36°C	0	0	0	0	1	male	XX
17	-	28°C	0	0	0	0	1	female	XX
18	-	28°C	0	0	0	0	1	female	XX
-	21	28°C	4	5	0	107	10	-	XX
-	21	36°C	4	5	37	100	5	-	XX
-	22	28°C	13	10	3.7	107	14	-	XX
-	22	36°C	13	10	64.6	96	-	-	XX
-	23	28°C	16	2	0	101	10	-	XX
-	23	36°C	16	2	61	77	62	-	XX
-	24	28°C	12	3	13.8	94	22	-	XX
-	24	36°C	12	3	65.4	81	-	-	XX
-	25	28°C	8	9	0	108	10	-	XX
-	25	36°C	8	9	25.5	106	3	-	XX
-	26	28°C	11	15	6.8	103	17	-	XX
-	26	36°C	11	15	48.1	104	-	-	XX
-	27	28°C	7	1	0	95	10	-	XX
-	27	36°C	7	1	19	100	28	-	XX
-	28	28°C	7	10	0	96	3	-	XX
-	28	36°C	7	10	17.5	97	2	-	XX
-	29	28°C	13	10	1	99	11	-	XX
-	29	36°C	13	10	0	0	-	-	XX
-	30	28°C	6	3	2.1	96	-	-	XX
-	30	36°C	6	3	40.8	98	116	-	XX
-	31	28°C	14	9	1	96	9	-	XX
-	31	36°C	14	9	34.3	99	-	-	XX
-	32	28°C	105	32	0	104	-	-	XX
-	32	36°C	105	32	59.9	299	80	-	XX
