# Supplementary material for: Allelic Variant in the Anti-Müllerian Hormone Gene Leads to Autosomal and Temperature-Dependent Sex Reversal in a Selected Nile Tilapia Line
Source: PLoS One. 2014 Aug 26;9(8):e104795. doi: 10.1371/journal.pone.0104795 (PMC4144872; doi:10.1371/journal.pone.0104795)
Supplement: File S1 — Contains supporting Figures and Tables. Figure S1, Melt curve analysis output from the Lightcycler 480 system for genotypes at amh variant ss831884014. Different genotypes are illustrated using different colours: C/C = green curve, C/G and G/C = blue curve, and G/G = red curve. Homozygeous C/C individuals show a fluorescence peak between 483 and 610 nm wave length at 58°C, whereas homozygeous G/G individuals showed one at 64°C, and heterozygous fish showed two peaks. Table S1, Pedigree and sex ratios of the genetically female population reared at control (28°C) and elevated temperature (36°C) from 10 to 20 dpf. Table S2, Forward and reverse primers tailed with a universal M13 forward or reverse primer for bidirectional sequencing the amh gene in Nile tilapia. Table S3, Fret-primer for allelic variant 1690582 in the Nile tilapia amh gene, anchor and sensor probe sequences and positions on scaffold GL831234.1. Table S4, R2-measure of linkage disequilibrium between four segregating allelic variants in the amh gene of Nile Tilapia. The estimates were derived from a sample 93 temperature-treated Nile tilapia individuals. Table S5, Raw data for the genetically female study population reared at control (28°C) and elevated temperature (36°C) from 10 to 20 dpf. Table S6, Genotypes of four segregating SNPs in the amh gene of 93 individuals derived from three Nile tilapia families. (ZIP) [file pone.0104795.s001.zip › Supplementary Table 5.xlsx]

## Sheet: Wessels et al.
fam	id	sire	dam	sex	snp_genotype	treat
0	1	0	0	female	GC	28°C
0	2	0	0	female	GC	28°C
0	3	0	0	female	CC	28°C
0	4	0	0	male	GC	36°C
0	5	0	0	female	GG	28°C
0	6	0	0	male	GC	36°C
0	7	0	0	male	GC	36°C
0	8	0	0	male	GC	36°C
0	9	0	0	female	GG	28°C
0	10	0	0	female	GC	28°C
0	11	0	0	male	GG	36°C
0	12	0	0	male	GC	36°C
0	13	0	0	male	GC	36°C
0	14	0	0	male	CC	36°C
0	15	0	0	female	CC	28°C
0	16	0	0	male	CC	36°C
0	17	0	0	female	GC	28°C
0	18	0	0	female	GC	28°C
21	19	4	5	female	GG	28°C
21	20	4	5	female	GC	28°C
21	21	4	5	female	GC	28°C
21	22	4	5	female	GC	28°C
21	23	4	5	female	GG	28°C
21	24	4	5	female	GC	28°C
21	25	4	5	female	GC	28°C
21	26	4	5	female	GC	28°C
21	27	4	5	female	GG	28°C
21	28	4	5	female	GG	28°C
21	29	4	5	male	GC	36°C
21	30	4	5	female	GG	36°C
21	31	4	5	female	GC	36°C
21	32	4	5	female	GG	36°C
21	33	4	5	female	GG	36°C
22	34	13	10	female	CC	28°C
22	35	13	10	female	CC	28°C
22	36	13	10	female	GG	28°C
22	37	13	10	female	CC	28°C
22	38	13	10	female	CC	28°C
22	39	13	10	female	GC	28°C
22	40	13	10	female	CC	28°C
22	41	13	10	female	GC	28°C
22	42	13	10	female	GC	28°C
22	43	13	10	female	GC	28°C
22	44	13	10	male	GC	28°C
22	45	13	10	male	GC	28°C
22	46	13	10	male	CC	28°C
22	47	13	10	male	CC	28°C
23	48	16	2	female	CC	28°C
23	49	16	2	female	GC	28°C
23	50	16	2	female	GC	28°C
23	51	16	2	female	GC	28°C
23	52	16	2	female	CC	28°C
23	53	16	2	female	GC	28°C
23	54	16	2	female	CC	28°C
23	55	16	2	female	GC	28°C
23	56	16	2	female	GC	28°C
23	57	16	2	female	GC	28°C
23	58	16	2	male	CC	36°C
23	59	16	2	female	CC	36°C
23	60	16	2	male	GC	36°C
23	61	16	2	male	CC	36°C
23	62	16	2	female	GC	36°C
23	63	16	2	male	CC	36°C
23	64	16	2	male	GC	36°C
23	65	16	2	male	CC	36°C
23	66	16	2	male	CC	36°C
23	67	16	2	male	CC	36°C
23	68	16	2	female	GC	36°C
23	69	16	2	female	CC	36°C
23	70	16	2	male	CC	36°C
23	71	16	2	female	CC	36°C
23	72	16	2	male	GC	36°C
23	73	16	2	male	GC	36°C
23	74	16	2	female	GC	36°C
23	75	16	2	female	GC	36°C
23	76	16	2	male	CC	36°C
23	77	16	2	male	CC	36°C
23	78	16	2	male	CC	36°C
23	79	16	2	female	GC	36°C
23	80	16	2	male	CC	36°C
23	81	16	2	female	GC	36°C
23	82	16	2	male	CC	36°C
23	83	16	2	female	GC	36°C
23	84	16	2	male	GC	36°C
23	85	16	2	female	GC	36°C
23	86	16	2	male	CC	36°C
23	87	16	2	male	CC	36°C
23	88	16	2	female	GC	36°C
23	89	16	2	male	CC	36°C
23	90	16	2	male	GC	36°C
23	91	16	2	male	GC	36°C
23	92	16	2	male	GC	36°C
23	93	16	2	female	CC	36°C
23	94	16	2	male	CC	36°C
23	95	16	2	male	CC	36°C
23	96	16	2	male	CC	36°C
23	97	16	2	male	CC	36°C
23	98	16	2	male	GC	36°C
23	99	16	2	male	GC	36°C
23	100	16	2	male	GC	36°C
23	101	16	2	male	CC	36°C
23	102	16	2	male	CC	36°C
23	103	16	2	male	CC	36°C
23	104	16	2	male	GC	36°C
23	105	16	2	male	CC	36°C
23	106	16	2	male	GC	36°C
23	107	16	2	female	CC	36°C
23	108	16	2	female	CC	36°C
23	109	16	2	female	GC	36°C
23	110	16	2	female	GC	36°C
23	111	16	2	female	GC	36°C
23	112	16	2	female	GC	36°C
23	113	16	2	female	GC	36°C
23	114	16	2	female	CC	36°C
23	115	16	2	female	GC	36°C
23	116	16	2	female	GC	36°C
23	117	16	2	female	CC	36°C
23	118	16	2	female	CC	36°C
23	119	16	2	female	GC	36°C
24	120	12	3	female	CC	28°C
24	121	12	3	female	GC	28°C
24	122	12	3	male	CC	28°C
24	123	12	3	male	CC	28°C
24	124	12	3	male	CC	28°C
24	125	12	3	male	CC	28°C
24	126	12	3	male	CC	28°C
24	127	12	3	male	GC	28°C
24	128	12	3	male	CC	28°C
24	129	12	3	male	GC	28°C
24	130	12	3	female	GC	28°C
24	131	12	3	male	GC	28°C
24	132	12	3	male	CC	28°C
24	133	12	3	male	GC	28°C
24	134	12	3	male	CC	28°C
24	135	12	3	female	GC	28°C
24	136	12	3	female	GC	28°C
24	137	12	3	female	GC	28°C
24	138	12	3	female	GC	28°C
24	139	12	3	female	CC	28°C
24	140	12	3	female	GC	28°C
24	141	12	3	female	GC	28°C
25	142	8	9	female	GG	28°C
25	143	8	9	female	GC	28°C
25	144	8	9	female	GC	28°C
25	145	8	9	female	GC	28°C
25	146	8	9	female	GG	28°C
25	147	8	9	female	GG	28°C
25	148	8	9	female	GG	28°C
25	149	8	9	female	GC	28°C
25	150	8	9	female	GG	28°C
25	151	8	9	female	GC	28°C
25	152	8	9	female	GC	36°C
25	153	8	9	female	GC	36°C
25	154	8	9	male	GC	36°C
26	155	11	15	male	GC	28°C
26	156	11	15	male	GC	28°C
26	157	11	15	male	GC	28°C
26	158	11	15	male	GC	28°C
26	159	11	15	male	GC	28°C
26	160	11	15	male	GC	28°C
26	161	11	15	male	GC	28°C
26	162	11	15	female	GC	28°C
26	163	11	15	female	GC	28°C
26	164	11	15	female	GC	28°C
26	165	11	15	female	GC	28°C
26	166	11	15	female	GC	28°C
26	167	11	15	female	GC	28°C
26	168	11	15	female	GC	28°C
26	169	11	15	female	GC	28°C
26	170	11	15	female	GC	28°C
26	171	11	15	female	GC	28°C
27	172	7	1	female	GC	28°C
27	173	7	1	female	GG	28°C
27	174	7	1	female	GG	28°C
27	175	7	1	female	GC	28°C
27	176	7	1	female	GC	28°C
27	177	7	1	female	GC	28°C
27	178	7	1	female	GC	28°C
27	179	7	1	female	GC	28°C
27	180	7	1	female	GG	28°C
27	181	7	1	female	GC	28°C
27	182	7	1	male	CC	36°C
27	183	7	1	male	GC	36°C
27	184	7	1	male	CC	36°C
27	185	7	1	male	GG	36°C
27	186	7	1	male	CC	36°C
27	187	7	1	male	GC	36°C
27	188	7	1	male	GC	36°C
27	189	7	1	male	GC	36°C
27	190	7	1	male	CC	36°C
27	191	7	1	male	CC	36°C
27	192	7	1	male	CC	36°C
27	193	7	1	male	CC	36°C
27	194	7	1	male	CC	36°C
27	195	7	1	female	GC	36°C
27	196	7	1	female	GG	36°C
27	197	7	1	female	GG	36°C
27	198	7	1	female	CC	36°C
27	199	7	1	female	CC	36°C
27	200	7	1	female	GC	36°C
27	201	7	1	female	GG	36°C
27	202	7	1	female	GC	36°C
27	203	7	1	female	GG	36°C
27	204	7	1	female	GC	36°C
27	205	7	1	female	GC	36°C
27	206	7	1	female	CC	36°C
27	207	7	1	female	GG	36°C
27	208	7	1	female	GG	36°C
27	209	7	1	female	GC	36°C
28	210	7	10	female	GC	28°C
28	211	7	10	female	GC	28°C
28	212	7	10	female	GG	28°C
28	213	7	10	male	CC	36°C
28	214	7	10	female	CC	36°C
29	215	13	10	male	GG	28°C
29	216	13	10	female	GC	28°C
29	217	13	10	female	CC	28°C
29	218	13	10	female	CC	28°C
29	219	13	10	female	GG	28°C
29	220	13	10	female	GG	28°C
29	221	13	10	female	GC	28°C
29	222	13	10	female	CC	28°C
29	223	13	10	female	GC	28°C
29	224	13	10	female	CC	28°C
29	225	13	10	female	GG	28°C
30	226	6	3	female	GC	36°C
30	227	6	3	male	CC	36°C
30	228	6	3	female	CC	36°C
30	229	6	3	male	CC	36°C
30	230	6	3	male	GC	36°C
30	231	6	3	female	GC	36°C
30	232	6	3	male	GC	36°C
30	233	6	3	female	GC	36°C
30	234	6	3	female	CC	36°C
30	235	6	3	male	GC	36°C
30	236	6	3	female	CC	36°C
30	237	6	3	female	CC	36°C
30	238	6	3	female	GC	36°C
30	239	6	3	male	GC	36°C
30	240	6	3	male	GC	36°C
30	241	6	3	female	CC	36°C
30	242	6	3	female	GC	36°C
30	243	6	3	female	CC	36°C
30	244	6	3	male	GC	36°C
30	245	6	3	female	CC	36°C
30	246	6	3	female	GC	36°C
30	247	6	3	female	GC	36°C
30	248	6	3	male	GC	36°C
30	249	6	3	female	CC	36°C
30	250	6	3	female	GC	36°C
30	251	6	3	female	CC	36°C
30	252	6	3	female	GC	36°C
30	253	6	3	female	CC	36°C
30	254	6	3	female	CC	36°C
30	255	6	3	female	GC	36°C
30	256	6	3	female	GC	36°C
30	257	6	3	female	CC	36°C
30	258	6	3	male	CC	36°C
30	259	6	3	female	CC	36°C
30	260	6	3	male	CC	36°C
30	261	6	3	female	GC	36°C
30	262	6	3	female	CC	36°C
30	263	6	3	female	CC	36°C
30	264	6	3	male	GC	36°C
30	265	6	3	female	CC	36°C
30	266	6	3	female	GC	36°C
30	267	6	3	female	GC	36°C
30	268	6	3	female	CC	36°C
30	269	6	3	male	GC	36°C
30	270	6	3	female	CC	36°C
30	271	6	3	female	CC	36°C
30	272	6	3	female	GC	36°C
30	273	6	3	female	GC	36°C
30	274	6	3	male	GC	36°C
30	275	6	3	female	CC	36°C
30	276	6	3	female	CC	36°C
30	277	6	3	female	CC	36°C
30	278	6	3	female	CC	36°C
30	279	6	3	male	GC	36°C
30	280	6	3	male	GC	36°C
30	281	6	3	female	GC	36°C
30	282	6	3	female	CC	36°C
30	283	6	3	female	GC	36°C
30	284	6	3	female	CC	36°C
30	285	6	3	female	GC	36°C
30	286	6	3	female	CC	36°C
30	287	6	3	male	CC	36°C
30	288	6	3	female	GC	36°C
30	289	6	3	male	GC	36°C
30	290	6	3	male	CC	36°C
30	291	6	3	male	CC	36°C
30	292	6	3	male	CC	36°C
30	293	6	3	female	GC	36°C
30	294	6	3	male	CC	36°C
30	295	6	3	male	CC	36°C
30	296	6	3	male	CC	36°C
30	297	6	3	male	GC	36°C
30	298	6	3	male	CC	36°C
30	299	6	3	male	CC	36°C
30	300	6	3	male	CC	36°C
30	301	6	3	female	CC	36°C
30	302	6	3	female	CC	36°C
30	303	6	3	female	GC	36°C
30	304	6	3	female	CC	36°C
30	305	6	3	male	CC	36°C
30	306	6	3	female	CC	36°C
30	307	6	3	female	GC	36°C
30	308	6	3	male	CC	36°C
30	309	6	3	male	CC	36°C
30	310	6	3	male	CC	36°C
30	311	6	3	male	GC	36°C
30	312	6	3	male	GC	36°C
30	313	6	3	male	CC	36°C
30	314	6	3	male	GC	36°C
30	315	6	3	male	GC	36°C
30	316	6	3	male	GC	36°C
30	317	6	3	male	GC	36°C
30	318	6	3	male	CC	36°C
30	319	6	3	female	CC	36°C
30	320	6	3	male	CC	36°C
30	321	6	3	female	GC	36°C
30	322	6	3	male	GC	36°C
30	323	6	3	male	CC	36°C
30	324	6	3	male	CC	36°C
30	325	6	3	male	CC	36°C
30	326	6	3	female	GC	36°C
30	327	6	3	male	CC	36°C
30	328	6	3	male	CC	36°C
30	329	6	3	male	CC	36°C
30	330	6	3	male	GC	36°C
30	331	6	3	male	CC	36°C
30	332	6	3	male	CC	36°C
30	333	6	3	male	CC	36°C
30	334	6	3	female	CC	36°C
30	335	6	3	female	CC	36°C
30	336	6	3	female	GC	36°C
30	337	6	3	female	CC	36°C
30	338	6	3	male	CC	36°C
30	339	6	3	female	CC	36°C
30	340	6	3	female	GC	36°C
30	341	6	3	male	CC	36°C
31	342	14	9	female	GC	28°C
31	343	14	9	female	GC	28°C
31	344	14	9	female	GC	28°C
31	345	14	9	female	GC	28°C
31	346	14	9	female	GC	28°C
31	347	14	9	female	GC	28°C
31	348	14	9	female	GC	28°C
31	349	14	9	female	GC	28°C
31	350	14	9	male	GC	28°C
32	351	105	32	male	GC	36°C
32	352	105	32	male	GC	36°C
32	353	105	32	male	GC	36°C
32	354	105	32	male	GG	36°C
32	355	105	32	male	GG	36°C
32	356	105	32	male	GG	36°C
32	357	105	32	male	GG	36°C
32	358	105	32	male	GG	36°C
32	359	105	32	male	GC	36°C
32	360	105	32	male	GG	36°C
32	361	105	32	male	GC	36°C
32	362	105	32	male	GC	36°C
32	363	105	32	male	GC	36°C
32	364	105	32	male	GC	36°C
32	365	105	32	male	GC	36°C
32	366	105	32	male	GC	36°C
32	367	105	32	male	GC	36°C
32	368	105	32	male	GG	36°C
32	369	105	32	male	GG	36°C
32	370	105	32	male	GG	36°C
32	371	105	32	male	GC	36°C
32	372	105	32	male	GC	36°C
32	373	105	32	male	GG	36°C
32	374	105	32	male	GC	36°C
32	375	105	32	male	GC	36°C
32	376	105	32	male	GC	36°C
32	377	105	32	male	GC	36°C
32	378	105	32	male	GC	36°C
32	379	105	32	male	GC	36°C
32	380	105	32	male	GG	36°C
32	381	105	32	male	GC	36°C
32	382	105	32	male	GC	36°C
32	383	105	32	male	GC	36°C
32	384	105	32	male	GC	36°C
32	385	105	32	male	GG	36°C
32	386	105	32	male	GC	36°C
32	387	105	32	male	GC	36°C
32	388	105	32	male	GC	36°C
32	389	105	32	male	GC	36°C
32	390	105	32	male	GC	36°C
32	391	105	32	male	GC	36°C
32	392	105	32	male	GG	36°C
32	393	105	32	male	GC	36°C
32	394	105	32	male	GC	36°C
32	395	105	32	male	GC	36°C
32	396	105	32	male	GC	36°C
32	397	105	32	male	GC	36°C
32	398	105	32	female	GG	36°C
32	399	105	32	female	GC	36°C
32	400	105	32	female	GC	36°C
32	401	105	32	female	GG	36°C
32	402	105	32	female	GG	36°C
32	403	105	32	female	GG	36°C
32	404	105	32	female	GC	36°C
32	405	105	32	female	GG	36°C
32	406	105	32	female	GC	36°C
32	407	105	32	female	GG	36°C
32	408	105	32	female	GG	36°C
32	409	105	32	female	GG	36°C
32	410	105	32	female	GG	36°C
32	411	105	32	female	GG	36°C
32	412	105	32	female	GG	36°C
32	413	105	32	female	GG	36°C
32	414	105	32	female	GG	36°C
32	415	105	32	female	GC	36°C
32	416	105	32	female	GC	36°C
32	417	105	32	female	GG	36°C
32	418	105	32	female	GG	36°C
32	419	105	32	female	GG	36°C
32	420	105	32	female	GG	36°C
32	421	105	32	female	GG	36°C
32	422	105	32	female	GC	36°C
32	423	105	32	female	GC	36°C
32	424	105	32	female	GG	36°C
32	425	105	32	female	GG	36°C
32	426	105	32	female	GG	36°C
32	427	105	32	female	GC	36°C
32	428	105	32	female	GG	36°C
32	429	105	32	female	GG	36°C
32	430	105	32	female	GC	36°C
