# Supplementary material for: Allelic Variant in the Anti-Müllerian Hormone Gene Leads to Autosomal and Temperature-Dependent Sex Reversal in a Selected Nile Tilapia Line
Source: PLoS One. 2014 Aug 26;9(8):e104795. doi: 10.1371/journal.pone.0104795 (PMC4144872; doi:10.1371/journal.pone.0104795)
Supplement: File S1 — Contains supporting Figures and Tables. Figure S1, Melt curve analysis output from the Lightcycler 480 system for genotypes at amh variant ss831884014. Different genotypes are illustrated using different colours: C/C = green curve, C/G and G/C = blue curve, and G/G = red curve. Homozygeous C/C individuals show a fluorescence peak between 483 and 610 nm wave length at 58°C, whereas homozygeous G/G individuals showed one at 64°C, and heterozygous fish showed two peaks. Table S1, Pedigree and sex ratios of the genetically female population reared at control (28°C) and elevated temperature (36°C) from 10 to 20 dpf. Table S2, Forward and reverse primers tailed with a universal M13 forward or reverse primer for bidirectional sequencing the amh gene in Nile tilapia. Table S3, Fret-primer for allelic variant 1690582 in the Nile tilapia amh gene, anchor and sensor probe sequences and positions on scaffold GL831234.1. Table S4, R2-measure of linkage disequilibrium between four segregating allelic variants in the amh gene of Nile Tilapia. The estimates were derived from a sample 93 temperature-treated Nile tilapia individuals. Table S5, Raw data for the genetically female study population reared at control (28°C) and elevated temperature (36°C) from 10 to 20 dpf. Table S6, Genotypes of four segregating SNPs in the amh gene of 93 individuals derived from three Nile tilapia families. (ZIP) [file pone.0104795.s001.zip › Supplementary Table 6.xls]

## Sheet: Wessels et al.
family	sex	individual	sire	dam	ss831884015_1	ss831884015_2	ss831884014_1	ss831884014_2	ss831884018_1	ss831884018_2	ss831884019_1	ss831884019_2
23	male	16	0	0	C	C	C	C	A	A	C	C
23	female	2	0	0	C	T	C	G	A	G	C	T
23	male	91	16	2	C	T	C	G	A	G	C	T
23	male	92	16	2	C	T	C	G	A	G	C	T
23	male	93	16	2	C	C	C	C	A	A	C	C
23	male	94	16	2	C	T	C	C	A	A	C	C
23	male	95	16	2	C	C	C	C	A	A	C	C
23	male	96	16	2	C	T	C	C	A	A	C	T
23	male	97	16	2	C	T	C	G	A	G	C	T
23	male	98	16	2	C	T	C	G	A	G	C	T
23	male	99	16	2	C	C	C	G	A	G	C	C
23	male	100	16	2	C	C	C	C	A	A	C	C
23	male	101	16	2	C	T	C	C	A	A	C	T
23	male	102	16	2	C	T	C	C	A	A	C	T
23	male	103	16	2	C	C	C	G	A	G	C	C
23	male	104	16	2	C	T	C	C	A	A	C	T
23	male	105	16	2	C	C	C	G	A	G	C	C
23	female	106	16	2	C	T	C	G	A	G	C	T
23	female	107	16	2	C	C	C	C	A	A	C	C
23	female	108	16	2	C	C	C	C	A	A	C	C
23	female	109	16	2	C	C	C	G	A	G	C	T
23	female	110	16	2	C	T	C	G	A	G	C	T
23	female	111	16	2	C	T	C	G	A	G	C	T
23	female	112	16	2	C	T	C	G	A	G	C	T
23	female	113	16	2	C	T	C	G	A	G	C	T
23	female	114	16	2	C	C	C	C	A	A	C	C
23	female	115	16	2	C	T	C	G	A	G	C	T
23	female	116	16	2	C	T	C	G	A	G	C	T
23	female	117	16	2	C	C	C	C	A	A	C	C
23	female	118	16	2	C	C	C	C	A	A	C	C
23	female	119	16	2	C	T	C	G	A	G	C	T
27	male	7	0	0	C	C	C	G	A	G	C	C
27	female	1	0	0	C	C	C	G	A	G	C	T
27	male	182	7	1	C	C	C	C	A	A	C	C
27	male	183	7	1	C	C	C	G	A	G	C	T
27	male	184	7	1	C	C	C	C	A	A	C	C
27	male	185	7	1	C	C	G	G	G	G	C	T
27	male	186	7	1	C	C	C	C	A	A	C	C
27	male	187	7	1	C	C	C	G	A	G	C	C
27	male	188	7	1	C	C	C	G	A	G	C	C
27	male	189	7	1	C	C	C	G	A	G	C	C
27	male	190	7	1	C	C	C	C	A	A	C	C
27	male	191	7	1	C	C	C	C	A	A	C	C
27	male	192	7	1	C	C	C	C	A	A	C	C
27	male	193	7	1	C	C	C	C	A	A	C	C
27	male	194	7	1	C	C	C	C	A	A	C	C
27	female	195	7	1	C	C	C	G	A	G	C	C
27	female	196	7	1	C	C	G	G	G	G	C	C
27	female	197	7	1	C	C	G	G	G	G	C	T
27	female	198	7	1	C	C	C	C	A	A	C	C
27	female	199	7	1	C	C	C	C	A	A	C	C
27	female	200	7	1	C	C	C	G	A	G	C	T
27	female	201	7	1	C	C	G	G	G	G	C	T
27	female	202	7	1	C	C	C	G	A	G	C	T
27	female	203	7	1	C	C	G	G	G	G	C	T
27	female	204	7	1	C	C	C	G	A	G	C	T
27	female	205	7	1	C	C	C	G	A	G	C	C
27	female	206	7	1	C	C	C	C	A	A	C	C
27	female	207	7	1	C	C	G	G	G	G	C	T
27	female	208	7	1	C	C	G	G	G	G	C	T
27	female	209	7	1	C	C	C	G	A	G	C	T
30	male	6	0	0	C	C	C	G	A	G	C	C
30	female	3	0	0	C	C	C	C	A	A	C	C
30	male	287	6	3	C	C	C	C	A	A	C	C
30	male	289	6	3	C	C	C	G	A	G	C	C
30	male	290	6	3	C	C	C	C	A	A	C	C
30	male	291	6	3	C	C	C	C	A	A	C	C
30	male	292	6	3	C	C	C	C	A	A	C	C
30	male	294	6	3	C	C	C	C	A	A	C	C
30	male	295	6	3	C	C	C	C	A	A	C	C
30	male	296	6	3	C	C	C	C	A	A	C	C
30	male	297	6	3	C	C	C	G	A	G	C	C
30	male	298	6	3	C	C	C	C	A	A	C	C
30	male	299	6	3	C	C	C	C	A	A	C	C
30	male	300	6	3	C	C	C	C	A	A	C	C
30	male	305	6	3	C	C	C	C	A	A	C	C
30	male	308	6	3	C	C	C	C	A	A	C	C
30	male	431	6	3	C	C	C	C	A	A	C	C
30	male	432	6	3	C	C	C	C	A	A	C	C
30	male	433	6	3	C	C	C	C	A	A	C	C
30	male	434	6	3	C	C	C	G	A	G	C	C
30	female	286	6	3	C	C	C	C	A	A	C	C
30	female	288	6	3	C	C	C	G	A	G	C	C
30	female	293	6	3	C	C	C	G	A	G	C	C
30	female	301	6	3	C	C	C	C	A	A	C	C
30	female	302	6	3	C	C	C	C	A	A	C	C
30	female	303	6	3	C	C	C	G	A	G	C	C
30	female	304	6	3	C	C	C	C	A	A	C	C
30	female	306	6	3	C	C	C	C	A	A	C	C
30	female	307	6	3	C	C	C	G	A	G	C	C
30	female	435	6	3	C	C	C	G	A	G	C	C
30	female	436	6	3	C	C	C	G	A	G	C	C
30	female	437	6	3	C	C	C	C	A	A	C	C
				countif Allele 1	168		133		133		156
				countif Allele 2	18		53		53		30
					0.903226		0.715054		0.715054		0.83871

## Sheet: Tabelle1
					0	-0.8281	0.97	-0.8281	0.436879	1	1.43688	0.304047
					1	-0.8281	0.97	0.1419	1.15246	1	2.15246	0.535416	0.231369
					2	-0.8281	0.97	1.1119	3.04013	1	4.04013	0.752483	0.217068
						Effekt	snp2	snp3	Schätzwert	Standardfehler	DF	t-Wert	Pr > |t|
						Intercept			1.882	10883	89	1973-01-01	0.0872
						snp2	0		-21499	11929	89	-1.80	0.0749
						snp2	1		-12499	11452	89	-1.09	0.2780
						snp2	2		0	.	.	.	.
						snp3		0	-0.5392	0.5475	89	-0.98	0.3273
						snp3		1	0	.	.	.	.
								0	1.7918	-2.5494	-0.7576	0.46879	1	1.46879	0.319168
								1	1.7918	-1.4289	0.3629	1.43749	1	2.43749	0.589742
								2	1.7918	0	1.7918	6.00024	1	7.00024	0.857148
